# Supplementary material for: Evaluation of the population structure and genetic diversity of Plasmodium falciparum in southern China
Source: Malar J. 2015 Jul 22;14:283. doi: 10.1186/s12936-015-0786-0 (PMC4509482; doi:10.1186/s12936-015-0786-0)
Supplement: Additional file 1: — The full genotype data for all isolates. Individual genotypes with one row per isolate and one column per locus. [file 12936_2015_786_MOESM1_ESM.xls]

## Sheet: sheet1
Sample	TA1	Polyα	Pfpk2	TA81	TA109	TA42	TA60	TA87	ARA2	2490	Pfg377	B5M2	C1M8
LZ1	167	143	177	114	158	181	82	96	70	86	95	157	161
LZ2	170	164	174	123	155	181	82	105	70	83	92	151	191
LZ3	155/167	158	177	114	158/161	238	76	102	88	80	92	142/154	155
LZ4	158	176	198	123	155	178	82	102	70	80	92	151	167
LZ5	161	170	177	114	167	181	76	105	76	80	92	151	173
LZ6	161	161	165	117	155	181	79	93	76	83	92	136	164
LZ7	161	170	171	114	155	181	82	99	76	80	92	154	182
LZ8	167	161	171	111	155	178	82	111	76	80	92	136	152
LZ9	164	161	171	129	155	175	82	105	64	80	92	154	155
LZ10	164	149	171	123	167	178	82	99	73	86	89	139	143
LZ11	164	155	168	117	155	181	85	93	70	83	92	157	161
LZ12	152	149	165	123	155	181	82	93	76	83	92	142	176
LZ13	161	152	177	117	158	181	73	87	76	77	95	160	185
LZ14	164	170	189	114	158	181	82	102	70	80	92	139	176
LZ15	167	170	180	123	155	181	82	102	73	80	92	139	164
LZ16	158	170	171	117	155	178	82	102	73	80	92	145	167
LZ17	164	170	171	123	167	181	82	99	79	83	92	139	158
LZ18	170	170	174	129	167	178	82	120	76	83	95	154	164
LZ19	161	170	174	120	155	181	79	102	76	80	89/95	145/154	173
LZ20	161	170	174	120	155	178	79	99	70	80	89	157	176
LZ21	164	143	183	117	155	178	64	93	85	83	92	157	167
LZ22	173	170	168	120/126	155	181	82	102	70	80	92/98	157	170
LZ23	164	158	171	114	158	178	85	99	70	83	92	163	161
LZ24	164	158	171	114	155	181	85	96	67	83	92	160	161
LZ25	167	167	168	120	155	238	85	99	70	80	86	142	170
LZ26	161	158	171	114	155	178	82	99	70	86	92	157	161
LZ27	164	167	195	114	155	181	94	102	85	83	95	139	149
LZ28	161	167	171	126	155	178	91	105	76	80	92	139	170
LZ29	161	167	171	114	155	181	79	90	73	83	92	139	164
LZ30	161	167	186	111	155	181	82	102	76	83	92	160	179
LZ31	161	158	171	111	155	178	79	90	76	80	92	160	158
LZ32	167	176	174	111	158	178	79	96	76	80	95	157	191
LZ33	164	155	162	114	155	178	85	96	70	83	92	157	161
LZ34	164	158	168	114	155	178	85	96	70	86	92	163	161
LZ35	167	176	174	117	155	178	79	96	76	83	95	151	191
LZ36	170	140	171	129	155	178	79	105	76	83	92	157	194
LZ37	164	167	174	132	155	178	76	105	79	83	92	139	158
LZ38	158	155	177	117	155	181	82	102	76	83	92	154	182
LZ39	158	158	168	129	155	181	76	102	73	80	92	157	161
LZ40	155	149	159	132	155	181	82	105	76	86	89	139	143
LZ41	155	161	171	117	155	181	85	96	73	86	92	157	161
LZ42	161	170	168	117	158	241	76	99	70	86	95	145	164
LZ43	158	173	174	123	158	181	82	105	79	83	92	160	188
LZ44	158	161	174	114	158	181	82	105	73	83	92	139	152
LZ45	164	158	171	117	155	181	85	96	70	86	92	157	161
LZ46	164	158	171	114	158	181	85	96	70	86	92	163	161
LZ47	164	158	171	117	155	181	85	93	70	83	92	160	161
LZ48	155/167	170	186	120	155	181	79	99	76	83	92	157	167/179
LZ49	164	164	189	114	155	181	91	99	85	83	95	139	149
LZ50	155	155	162	117	155	178	85	93	70	86	92	157	158
LZ51	155	176	165	132	155	181	79	96/102	76	83	95	157	152
LZ52	155	167	168	123	155	181	76	99	76	86	92	154	158
LZ53	155	170	171	114	170	181	79	96	70	83	92	142	155
LZ54	158	158	186	117	155	181	85	99	76	86	92	163	161
LZ55	170	143	171	117	155	181	82	105	76	83	92	142	152
LZ56	161	155	168	114	155	181	76	96	70	86	92	157	161
LZ57	161	158	171	114	155	181	82	93	70	86	92	163	158
LZ58	164	176	171	123/108	155	178	79	93	76	83	92	160/166	155
LZ59	164	167	165	129	155	178	73	102	79	83	92	142	158
LZ60	155/161	167/176	189	105/111	155	178	73	99	76	86	92	148/163	164
LZ61	155	176	162	114	152	178	76	102	76	86	92	139	158
LZ62	161	170	165	114	170	178	82	93	70	83	92	139	158
LZ63	155	161	168	117	155	178	82	96	70	86	92	157	161
LZ64	158/161	170	174	117	155	178	76	96/102	70/76	83	92/98	160	158/173
LZ65	164	176	171	117	155	178	85	96	70	86	92	163	161
LZ66	161	185	174	120	158	178	82	93	76	83	92	142	170
DH1	167	158	174	120	158	178	79	102	76	83	89	154	161
DH2	167	155	201	120	158	178	73	105	76	80	86	139	170
DH3	164	155	171	114	158	178	82	102	61	80	89	154	170
DH4	164	155	171	120	158	241	79	102	76	83	92	154	170
DH5	170	164	168	123	158	178	79	105	73	80	89	139	179
DH6	167	164	165	117	158	178	82	102	79	80	89	130	197
DH7	167	170	171	120	158	178	91	102	73	80	89	145	173
DH8	161	170	174	126	158	178	91	87	70	80	92	136	170
DH9	161	146	165	114	152	178	73	99	76	80	86	154	167
DH10	173	170	195	120	158	235	82	108	70	80	89	154	158
DH11	170	170	171	126	170	178	82	96	76	83	89	145	197
DH12	161	176	168	114	158	178	79	99	79	83	89	145	164
DH13	164	155	165	123	158	238	79	102	61	80	89	154	170
DH14	158	149	174	105	158	178	82	99	70	80	89	136	152
DH15	158	182/188	171/177	114	170	178	82	105/111	67	80	89	154	185/191
DH16	164	158	165	117	158	178	76	102	76	80	89	136	170
DH17	161/167	146	171	114	155	178	79	102/108	76/73	80	89	145/136	149
DH18	179	170	168	126	155	178	88	99	76	80	92	154	170
DH19	158	158	174	126	167	178	76	96	73	83	89	142	176
DH20	191	170	168	117	155	178	82	105	76	80	89	139	167
DH21	164	158	168	117/123	155	178	76	87	73	80	89	157	170
DH22	164	176	168	123	155	178	76	114	76	80	89	151	155
DH23	161	158	162	123	155	181	82	93	82	80	92	139	164
DH24	167	161	168	111	155	178	79	105	76	80	89	139	185
DH25	170	155	162	111	155	178	82	99	85	74	89	148	164
DH26	164	167	162	120	155	178	85	96	79	83	89	139	161
DH27	164	158	168	126	155	178	94	102	79	80	89	139	188
DH28	158	155	168	120	155	172	76	90	79	80	92	139	167
DH29	161	155	168	126	155	178	82	105	79	83	92	139	170
DH30	161	170	168	114	155	178	73	96	73	83	86	151	185
DH31	170	158	165	123	158	178	85	93	76	83	89	154	152
DH32	158	170	168	111	170	178	82	102	73	83	92/98	154	185
DH33	167	152	174	111	185	178	79	96	70	83	89	160	164
DH34	167	149	174	114	155	178	79	96	76	83	89	154	152
DH35	161	158	165	114	158	178	82	93	76	80	92	139	164
DH36	161	155	162	117	179	178	76	102	67	80	92	139	176
DH37	161	182	162	120	158	178	82	102	76	83	89	163	152
DH38	161	176	162	117	155	178	82	96	76	83	89	148	164
DH39	173	155	159	114	155	178	79	96	76	80	95	139	152
DH40	158/161	146/176	165	114	158	178	79	105	73	77/86	89	160/139	170
DH41	158	179	165	114	155	178	82	99	73	77	89	154	164
DH42	158	164	183	111	155	178	79	102	73	77	92	148/160	170/176
DH43	167	170	165	111	155	178	82	96	76	80	92	154	170
DH44	164	149	171	117	167	178	82	84	79	80	89	154	170
DH45	164/170	170	168	114	155	181	76	99/105	70/76	83	89	139	164/173
DH46	161	158	174/177	126	155	175	76	105	73	80	89	157	182
DH47	164	170	168	120	155	178	88	102	73	83	89	157	161
DH48	164	146	171	135	155	178	76	96	73	74	92	139	158
DH49	164	161	177	123	155	178	91	102	79	80	89	139	161
TC1	158	161	174	114	155	178	82	102	76	83	92	157	167
TC2	158	161	177	117	155	178	82	108	76	83	92	157	167
TC3	155	170	171	120	155	178	76	105	73	80	92	157	155
TC4	161	152	177	126	167	178	73	105	73	83	92	163	161
TC5	155	149/155	177	105	155	181	85	105/114	70/76	80	92/101	139	167/155
TC6	164	167	183	126	155	178	79	99	76	80	92	148	179
TC7	161	188/167	171	120	155	178	76	99/108	76	80	92/101	157/154	188/200
TC8	161	188	165	111	155	178	82	102	73	80	92	139	161
TC9	167	170	171	132	155	178	85	105	70	86	92	163	176
TC10	161	170	171	111	155	178	79	105	70	86	92	148/160	176
TC11	161	170	174	111	155	178	82	105	70	86/92	92	145/157	176
TC12	161	167	174	102/117	155	178	70	102	70	86/92	92	145/157	176
TC13	155	152	174	114/120	161	181	76	105	70	80	89	139	152
TC14	164	167	171	114	155	178	91	105	79	80	92	139	167
TC15	164	167	171	129	155	178	76	105	82	80	92	139	161
TC16	158	167	198	114	158	178	82	111	76	80	92	157	170
TC17	155/167	170	174	120/108	155	238	85	108/114	76	80	92	157	176
TC18	164	161	195	129	155	178	85	87	76	83	92	139	161
TC19	188	170	186	108	155	178	76	102	64	80	89	157	161
TC20	161	155	177	117	155	178	91	102	76	80	92	139	167
TC21	161	170	180	123	167	178	82	105	67	83	92	157	155
TC22	164	161	174	114	155	178	79	90	76	83/89	92	142	167
TC23	161	173	183	126	155	178	82	105	73	83	92	139	182
TC24	161	176/182	180	117	155	178	82	99	85/76	80	89	130/145	185
TC25	188	170	192	117	155	178	82	102	64	83	92	145	161
TC26	164/167	167	165	126	155	193	76	105	76	80	86	139	179
TC27	158	161	171	123	155	178	79	96	79	80	92	139	188
TC28	161	152	168	132	155	178	82	99	70	80	95	139	179
TC29	167	158	174	114	155	238	82	96	76	80	89	157	179
TC30	164	155	165	123	158	178	79	99	76	83	89	157	176
TC31	155	155	180	129	155	178	79	105	82	83	95	157	176
TC32	167	152	168	114	155	178	79	99	82	74	92	142	167
TC33	158	176	174	129	155	178	85	105	67	77	92	157	176
TC34	167	161	174	123	167	178	82	114	76	80	92	154/157	173
TC35	158	173	174	123	155	178	85	102	70	83	92	157	170
TC36	152	158	165	117	155	178	82	87	73	80	92	160	167
TC37	167	170	171	111	155	178	82	102	82	83	92	154	164
TC38	185	164	171	117	155	178	85	99	70	83	92	157	167
TC39	161	188	174	126	167	178	79	99	76	83	95	142	176
TC40	152	158	174	123	155	178	91	105	76	80	92	139	152
TC41	161	155/164	171	123	155	178	82	105/108	76/61	80	89/98	139	176/185
TC42	158	158	171	117	155	178	79	102/111	76	83/89	98/101	157	182/194
TC43	158	170	168	114	155	178	79	99	76	83	92	139	161
TC44	158/164	182	174	129	155	178	79	105/111	73	77/86	98/92	157	152
TC45	167	155	171	126	155	178	82	105	76	86	95	139	155
TC46	164	170	189	114	155	178	82	102	70	80	92	139	176
TC47	158	158	174	114	167	178	85	108	70	80	89	160	143
TC48	158	170	174	120	167	178	64	102/105	67	80	92	139	146
TC49	158	173	189	111	155	178	85	99	73	80	92	139	176
TC50	158	170	174	114	155	178	82	96	70	80	92	157	170
TC51	167	146	177	141	155	178	88	99	76	83	92	157	182
TC52	170	146	174	114	167	178	76	105	76	80	92	139	170
TC53	188	155	168	114	155	178	85	105	76	83	89	145	197
TC54	161	170	165	123	155	178	79	105	76	80	92	154	158
TC55	161	146	165	126	155	178	73	105	76	83	89	157	170
TC56	170	161	168	117	155	178	88	96	76	80	92	136	176
TC57	161	167	171	126	158	178	82	96	76	80	92	157	170
TC58	161	176	174	126	155	178	85	105	70	83	92	139	155
TC59	158	173	168	108	155	178	82	102	76	80	92	157	161
TC60	161	149	162	123	155	178	82	105	73	83	92	157	155
TC61	167	164	177	117	155	178	82	105	76	83	92	157	155
TC62	170	164	174	126	155	178	82	105	70	80	92	154	191
TC63	161	155	168	114	155	178	82	87	97	80	92	157	155
TC64	158	170	171	129	155	238	82	102	70	80	89	148	167
TC65	161	176	171	126	155	178	85	105	70	83	92	139	152
TC66	161/170	158	174	123	155	178	82	105	73/76	80	92	139/157	152
TC67	158	143	174	111	155	178	82	96	82	80	92	139	158
TC68	167	176	171	117	155	238	76	102	70	80	95	157	149
TC69	158	155	180	126	155	175	79	102	82	86	92	157	173
TC70	188	143	162	114	155	193	85	102	79	83	92	139	182
TC71	158	164	177	123	155	178	91	90	76	83	92	139	152
TC72	164	164	174	123	155	178	76	102	70	83	89	157	179
TC73	161	155	165	132	155	178	76	105	73	80	80	139	167
TC74	167	164	165	129	155	178	88	105	67	83	89	145	167
TC75	158	167	177	117	170	178	82	99	79	80	95	160	152
TC76	164	158	162	123	155	178	82	102	85	74	92	139	161
TC77	155	170	171	123	155	238	73	105	85	80	92	148	167
TC78	158	161	171	117	155	178	88	96	76	80	92	136	173
TC79	164	155	162	123	155	178	76	96	76	77	89	157	149
TC80	167	164	168	123	155	178	82	108	70	80	92	154	191
TC81	161	155	168/171	120	155	178	76	105	64/76	89	86/95	142	158/173
TC82	158	158	168	123	155	178	79	102	76	80	92	163	176
TC83	158	146	171	114	155	178	76	87	79	80	89	139	182
TC84	155	170	171	129	167	178	79	114	76	80	89	157	161
TC85	170	170	168	129	167	178	82	120	70	80	95	163	164
TC86	155/167	158	174	117	158/164	238	76	102	88	80	92	148/160	155
TC87	155	176	159	126	155	181	73	84	76	80	92	139	149
TC88	158	161	174	120	155	181	79	93	76	83	92	139	167
TC89	164	170	174	117	155	181	82	102	76	77	92	157	182
TC90	155	170	171	123	155	181	82	105	76	83	92	145	158
TC91	161	161	174/177	117	155	181	82	108/114	82/70	80	92	157	176
TC92	176	158/170	171	123	179	181	76	102/111	70	83	92	160	170
TC93	170	146	165	117	155	178/238	82	105	76	80	92	145	149
BN1	167	173	174	123	161	241	82	102	67	80	98	154	155
BN2	167	158	162	120	161	187	79	111	82	80	98	154	188
BN3	164	173	159	123	161	241	85	108	67	80	98	154	155
BN4	164	149	156	120	170	181	76	105	73	80	95	148	164
BN5	164	155	156	120	158	178	76	105	70	80	95	142	167
BN6	161	155	156	120	158	184	76	102	73	80	95	142	167
BN7	164	176	162	123	161	184	82	105	82	80	92	139	167
BN8	158	152	153	117	170	178	73	102	73	86	95	142	161
BN9	167	173	165	114	188	181	82	105	67	80	95	154	167
BN10	164	173	165	123	158	235	82	114	76	83	95	148	176
BN11	164	173	162	123	158	241	82	111	76	80	95	148	176
BN12	170	173	174	123	158	241	82	102	67	83	98	154	155
BN13	164	173	162	123	158	241	82	114	76	80	95	145	176
BN14	173	173	171	123	158	241	82	102	67	80	98	157	155
BN15	164	173	165	123	158	184	79	114	82	80	95	139	167
BN16	164	155	156	132	158	178	82	114	70	80	95	139/145	128
BN17	164	155	177	117	137	181	82	105	73	80	95	145	161
BN18	161	173	174	117	158	181	88	105	73	80	95	145	131
BN19	164	173	144	114	158	181	82	96	70	80	95	145	128
BN20	164	176	171	120	158	181	82	105	70/73	83	95	154	164
BN21	161	155	174	120	170	184	73	102	70	80	95	142	170
BN22	161	155	156	120	158	184	73	102	73	80	95	145	167
BN23	161	173	156	120	161	184	73	102	70	83	95	145	128
BN24	161	155	153	120	158	184	73	102	73	80	95	145	167
BN25	161	173	174	129	170	184	76	99	73	80	95	142	167
BN26	161	155	153	120	158	184	73	102	70	80	95	145	167
BN27	164	152	159	114	191	184	82	102	70	80	95	148/142	128
BN28	164	167	162	120	158	184	82	108	70	80	95	157	161
BN29	170	149	159	123	170	181	85	96	67	80	95	142	155
DF1	164	170	174	129	155	241	82	105	73	86	92	142	164
DF2	167	170	177	126	152	241	82	102	73	80	92	142	167
DF3	170	161	171	126	152	241	82	102	73	83	92	142	164
DF4	167	176	189	123	152	184	82	99	82	80	92	139	164
DF5	167	170	168	123	155	181	82	99	76	80	89	142	191
DF6	164	146	165	123	155	178	79	99	73	83	92	148	167
DF7	167	170	174	132	152	241	82	99	73	83	92	145	179
DF8	164	155	177	126	152	181	82	99	70	80	92	142	179
DF9	164	155	177	123	155	181	82	99	70	80	92	142	179
DF10	167	155	177	117	152	181	82	99	70	80	92	142	176
DF11	134	170	177	129	152	241	79	102	76	83	89	139	161
DF12	164	146	177	129	155	244	79	102	76	80	89	142	164
DF13	164	167	177	117	152	178	85	99	67	80	89	142	167
DF14	167	146	174	129	152	241	82	102	73	83	92	142	161
DF15	164	146	165	123	155	181	82	96	73	83	89	142	164
DF16	167	176	189	123	155	181	82	99	82	83	89	142	164
DF17	167	155	177	117	152	178	82	102	70	83	89	142	173
DF18	167	155	177	120	155	181	82	102	70	83	89	142	176
DF19	167	167	177	114	155	178	82	102	67	83	89	148	167
DF20	167	155	180	120	155	181	79	102	70	83	92	148	173
DF21	167	155	177/162	120	152	181	79	102/105	70	83	92	148	176
DF22	167	167	165	117	152	181	82	99	64	83	92	142	167
DF23	161	155	180	123	152	181	79	102	82	83	89	145	176
DF24	161	155	180	120	152	181	82	102	70	80	89	142	176
DF25	164	155	180	120	152	181	82	102	70	83	89	142	173
DF26	164	158	186	120	152	181	79	102	70	83	89	142	173
DF27	161	155	189	123	155	178	79	99	82	83	89	142	173
DF28	164	158	180	117	155	181	82	102	70	83	89	142	173
DF29	164	155	192	120	155	181	82	99	82	83	89	142	173
DF30	167	155	192	117	155	181	82	102	70	83	89	145	173
DF31	164	170	165	123	152	181	79	99	76	83	92	145	167
DF32	155	155	186	120	140/155	181	82	93/102	82	83	92	139	176
DF33	164	155	189	123	152	178	82	102	82	83	89	145/142	176
DF34	164	167	192	117	152	181	79	102	76	86	89	142	194
DF35	161	155	189	123	152	178	82	102	82	83	89	142	173
DF36	161	155	189	123	152	181	79	102	82	83	89	142	173
DF37	164	167	180	117	152	181	82	99	67	83	89	142	164
DF38	164	155	192	120	152	181	79	102	70	83	89	139	173
DF39	164	167	186	117	155	181	79	102	76	86	89	142	191
DF40	164	155	189	120	155	178	82	102	82	83	89	142	173
DF41	164	155	189	120	155	178	82	102	82	83	89	142	176
DF42	164	155	189	120	152	181	82	105	82	83	89	145	176
DF43	167	167	180	117	152	178	79	102	76	83	92	142	194
DF44	167	167	180	117	155	181	79	102	76	86	92	148	167
DF45	167	167	180	114	155	181	85	99	67	83	92	142	167
DF46	161	155	189	120	155	181	82	102	82	83	89	145	176
DF47	164	167	180	114	152	181	85	99	67	83	89	142	167
DF48	173	167	168	117	152	181	82	96	70	86	89	142	179
DF49	167	152	177	117	158	181	82	105	70	80	92	145	176
DF50	164	152	177	120	158	181	82	105	82	80	92	145	176
DF51	170	152	177	117	161	181	82	105	70	80	92	145	176
DF52	170	152	177	117	161	181	82	105	70	80	92	145	176
DF53	167	152/155	162/177	117	158	181	82	105	70	80	92	145	173
DF54	167	152	159	117	158	181	82	105	70	80	92	145	131
DF55	170	164	168	117	161	181	85	102	67	80	92	145	167
DF56	170	152	177	117	158	181	82	102	70	80	92	145	176
DF57	167	164	168	117	158	181	85	102	67	80	92	142	167
DF58	167	152	177	117	158	181	82	105	70	80	92	142	176
DF59	170/164	152	159/177	120	161	181	82	105	70	80	92	142	131
DF60	164	152/176	159	120	161	181	82	105	79	80	92	142	176
DF61	167	152	177	117	158	181	82	105	70	80	92	142	176
DF62	167	152	177	117	158	181	82	102	70	80	92	142	176
DF63	167	152	162	117	161	181	82	105	70	80	92	142	176
DF64	164	152	177	120	158	181	82	105	79	80	92	142	176
DF65	167	152	177	117	158	181	82	105	70	80	92	145	179
DF66	176	164	159	114	158	178	82	102	70	83	92	142	179
DF67	164	152	177	120	158	181	82	102	79	80	92	142	176
DF68	167	152	177	117	158	181	82	105	70	80	92	142	176
DF69	167	152	174	117	158	181	82	105	70	80	92	142	176
DF70	164	152	177	120	158	178	82	102	79	83	92	142	176
DF71	164	152	177	120	158	178	82	102	79	80	92	142	176
DF72	167	152	162/159	117	158	178	82	102	70	80	92	142	128/176
DF73	164	152	174	120	158	178	82	102	79	80	92	142	176
DF74	167	152	174	117	158/161	181	82	105	70	80	92	145	176
DF75	170	152	162	117	161	184	82	108	70	80	92	145	131
DF76	164	152	177	120	158	181	82	105	82	80	92	145	176
DF77	164	152	177	120	161	181	82	105	82	80	92	142	173
DF78	164	152	162/159	120	161	181	82	105	82	80	92	142	176
DF79	167	152	177	117	161	181	82	105	70	80	92	142	176
DF80	167	164	168	114	158	181	85	102	67	80	92	145	167
DF81	167	164	171	117	158	181	79	105	76	80	92	142	191
DF82	167	164	168	114	158	181	82	102	67	77	92	145	167
DF83	167	152	159	117	161	181	85	105	70	80	92	145	131
DF84	167	152	177	117	161	181	82	105	70	80	92	148	176
DF85	170	152	177	117	161	181	82	105	70	80	92	142	179
DF86	167	152	177	117	158	181	82	102	70	80	92	142	176
DF87	170	152	162	117	161	181	82	102	70	80	92	142	176
DF88	164	152	177	120	161	181	82	102	79	80	92	142	176
DF89	167	152	159	117	161	181	82	105	70	80	92	142	176
DF90	170	164	159	117	161	181	79	105	76	83	92	142	194
DF91	170	152	159/162	117	158	181	82	102	70	80	92	142	176
DF92	164	152	177	120	158	181	82	102	79	80	92	142	176
DF93	164	152	177	120	158	181	82	102	79	80	92	142	176
LeD1	167	170	171	123	155	181	79	99	73	86	92	148	164
LeD2	167	170	174	129	152	241	82	99	73	83	92	148	176
LeD3	164	170	171	111	152	181	82	99	76	86	92	145	194
LeD4	167	161	183	123	152	244	79	99	76	83	92	142	164
LeD5	164	170	171	129	152	184	82	99	70	83	89	142	161
LeD6	161	155	183	117	152	181	88	105	76	83	89	142	164
LeD7	164	170	171	117	164	184	82	99	76	86	89	142	191
LeD8	173	146	168	117	155	184	85	99	73	83	89	142	164
LeD9	164	170	171	120	152	178	79	99	76	86	89	145	191
LeD10	164	167	168	114	155	181	82	102	70	83	92	145	188
LeD11	164	167	171	114	152	181	82	102	70	80	92	145	188
LeD12	176	146	171	129	155	181	85	99	73	83	89	145	164
LeD13	167	170	174	123	155	181	82	99	79	83	89	142	191
LeD14	161	146	207	114	152	181	82	99	82	83	89	145	170
LeD15	167	155	183	117	152	178	82	105	70	83	92	145	164
SY1	164	161	186	126	155	178	88	99	76	86	89	142	164
SY2	179	161	204	114	155	244	82	99	76	80	89	142	164
SY3	158	161	204	117	155	241	79	99	70	77	92	142	161
SY4	173	155	165	117	152	181	79	99	70	77	92	151	182
SY5	161	155	165	117	152	181	79	99	73	77	95	148	167
SY6	173	155	168	114	155	181	82	99	73	77	92	151	164
SY7	173	170	171	117	155	181	82	105	70	77	92	151	176
SY8	164	158	189	126	155	181	88	99	64	86/92	89	148	164
SY9	173	155	171	123	152	181	82	105	70	83	92	142	176
SY10	173	155	168	117	155	181	79	105	70	77	92	142	176
SY11	173	155	171	117	152	181	82	105	67	83	92	142	176
SY12	170	155	183	123	152	181	79	102	82	83	89	142	173
SY13	167	155/173	177	114	152	181	79	102	76	80/86	89	142	194
